# Supplementary material for: Multimorbidity and the indirect cost of productivity loss from health-related work absenteeism in Belgium
Source: Eur J Public Health. 2025 Oct 8;35(6):1129–36. doi: 10.1093/eurpub/ckaf063 (PMC12707494; doi:10.1093/eurpub/ckaf063)
Supplement: ckaf063_Supplementary_Data [file ckaf063_supplementary_data.zip]

Archive with 7 entries (7 files):
- ejph-2024-08-om-0514-File006.docx
- ejph-2024-08-om-0514-File007.xlsx
- ejph-2024-08-om-0514-File008.docx
- ejph-2024-08-om-0514-File009.xlsx
- ejph-2024-08-om-0514-File010.xlsx
- ejph-2024-08-om-0514-File011.xlsx
- ejph-2024-08-om-0514-File012.xlsx
