# Supplementary material for: Multimorbidity and the indirect cost of productivity loss from health-related work absenteeism in Belgium
Source: Eur J Public Health. 2025 Oct 8;35(6):1129–36. doi: 10.1093/eurpub/ckaf063 (PMC12707494; doi:10.1093/eurpub/ckaf063)
Supplement: ckaf063_Supplementary_Data [file ckaf063_supplementary_data.zip › ejph-2024-08-om-0514-File007.xlsx]

## Sheet: Source
Data source:	Gemiddelde bruto maandlonen voor voltijds tewerkgestelde werknemers
Lonen in euro.
Filters:
Bron:	Statbel (Algemene Directie Statistiek - Statistics Belgium)

## Sheet: Seniority
Jaar	Gewest	Anciënniteit	Gemiddeld bruto maandloon
1999	Vlaams Gewest	Minder dan 2 jaar	1871
1999	Vlaams Gewest	Van 2 tot 4 jaar	2039
1999	Vlaams Gewest	Van 5 tot 9 jaar	2144
1999	Vlaams Gewest	Van 10 tot 19 jaar	2366
1999	Vlaams Gewest	20 jaar en meer	2604
1999	Waals Gewest	Minder dan 2 jaar	1810
1999	Waals Gewest	Van 2 tot 4 jaar	1962
1999	Waals Gewest	Van 5 tot 9 jaar	2036
1999	Waals Gewest	Van 10 tot 19 jaar	2244
1999	Waals Gewest	20 jaar en meer	2461
1999	Brussels Hoofdstedelijk Gewest	Minder dan 2 jaar	2064
1999	Brussels Hoofdstedelijk Gewest	Van 2 tot 4 jaar	2363
1999	Brussels Hoofdstedelijk Gewest	Van 5 tot 9 jaar	2458
1999	Brussels Hoofdstedelijk Gewest	Van 10 tot 19 jaar	2735
1999	Brussels Hoofdstedelijk Gewest	20 jaar en meer	3017
2000	Vlaams Gewest	Minder dan 2 jaar	1964
2000	Vlaams Gewest	Van 2 tot 4 jaar	2109
2000	Vlaams Gewest	Van 5 tot 9 jaar	2229
2000	Vlaams Gewest	Van 10 tot 19 jaar	2417
2000	Vlaams Gewest	20 jaar en meer	2705
2000	Waals Gewest	Minder dan 2 jaar	1843
2000	Waals Gewest	Van 2 tot 4 jaar	2019
2000	Waals Gewest	Van 5 tot 9 jaar	2136
2000	Waals Gewest	Van 10 tot 19 jaar	2323
2000	Waals Gewest	20 jaar en meer	2536
2000	Brussels Hoofdstedelijk Gewest	Minder dan 2 jaar	2132
2000	Brussels Hoofdstedelijk Gewest	Van 2 tot 4 jaar	2376
2000	Brussels Hoofdstedelijk Gewest	Van 5 tot 9 jaar	2568
2000	Brussels Hoofdstedelijk Gewest	Van 10 tot 19 jaar	2746
2000	Brussels Hoofdstedelijk Gewest	20 jaar en meer	3013
2001	Vlaams Gewest	Minder dan 2 jaar	2037
2001	Vlaams Gewest	Van 2 tot 4 jaar	2213
2001	Vlaams Gewest	Van 5 tot 9 jaar	2356
2001	Vlaams Gewest	Van 10 tot 19 jaar	2549
2001	Vlaams Gewest	20 jaar en meer	2805
2001	Waals Gewest	Minder dan 2 jaar	1989
2001	Waals Gewest	Van 2 tot 4 jaar	2142
2001	Waals Gewest	Van 5 tot 9 jaar	2245
2001	Waals Gewest	Van 10 tot 19 jaar	2363
2001	Waals Gewest	20 jaar en meer	2601
2001	Brussels Hoofdstedelijk Gewest	Minder dan 2 jaar	2302
2001	Brussels Hoofdstedelijk Gewest	Van 2 tot 4 jaar	2589
2001	Brussels Hoofdstedelijk Gewest	Van 5 tot 9 jaar	2787
2001	Brussels Hoofdstedelijk Gewest	Van 10 tot 19 jaar	2934
2001	Brussels Hoofdstedelijk Gewest	20 jaar en meer	3082
2002	Vlaams Gewest	Minder dan 2 jaar	2097
2002	Vlaams Gewest	Van 2 tot 4 jaar	2234
2002	Vlaams Gewest	Van 5 tot 9 jaar	2399
2002	Vlaams Gewest	Van 10 tot 19 jaar	2579
2002	Vlaams Gewest	20 jaar en meer	2831
2002	Waals Gewest	Minder dan 2 jaar	2014
2002	Waals Gewest	Van 2 tot 4 jaar	2132
2002	Waals Gewest	Van 5 tot 9 jaar	2359
2002	Waals Gewest	Van 10 tot 19 jaar	2470
2002	Waals Gewest	20 jaar en meer	2635
2002	Brussels Hoofdstedelijk Gewest	Minder dan 2 jaar	2329
2002	Brussels Hoofdstedelijk Gewest	Van 2 tot 4 jaar	2593
2002	Brussels Hoofdstedelijk Gewest	Van 5 tot 9 jaar	2914
2002	Brussels Hoofdstedelijk Gewest	Van 10 tot 19 jaar	3087
2002	Brussels Hoofdstedelijk Gewest	20 jaar en meer	3219
2003	Vlaams Gewest	Minder dan 2 jaar	2109
2003	Vlaams Gewest	Van 2 tot 4 jaar	2307
2003	Vlaams Gewest	Van 5 tot 9 jaar	2525
2003	Vlaams Gewest	Van 10 tot 19 jaar	2707
2003	Vlaams Gewest	20 jaar en meer	3024
2003	Waals Gewest	Minder dan 2 jaar	2004
2003	Waals Gewest	Van 2 tot 4 jaar	2185
2003	Waals Gewest	Van 5 tot 9 jaar	2363
2003	Waals Gewest	Van 10 tot 19 jaar	2550
2003	Waals Gewest	20 jaar en meer	2791
2003	Brussels Hoofdstedelijk Gewest	Minder dan 2 jaar	2385
2003	Brussels Hoofdstedelijk Gewest	Van 2 tot 4 jaar	2656
2003	Brussels Hoofdstedelijk Gewest	Van 5 tot 9 jaar	2877
2003	Brussels Hoofdstedelijk Gewest	Van 10 tot 19 jaar	3126
2003	Brussels Hoofdstedelijk Gewest	20 jaar en meer	3274
2004	Vlaams Gewest	Minder dan 2 jaar	2246
2004	Vlaams Gewest	Van 2 tot 4 jaar	2433
2004	Vlaams Gewest	Van 5 tot 9 jaar	2560
2004	Vlaams Gewest	Van 10 tot 19 jaar	2830
2004	Vlaams Gewest	20 jaar en meer	3095
2004	Waals Gewest	Minder dan 2 jaar	2114
2004	Waals Gewest	Van 2 tot 4 jaar	2288
2004	Waals Gewest	Van 5 tot 9 jaar	2486
2004	Waals Gewest	Van 10 tot 19 jaar	2627
2004	Waals Gewest	20 jaar en meer	2907
2004	Brussels Hoofdstedelijk Gewest	Minder dan 2 jaar	2624
2004	Brussels Hoofdstedelijk Gewest	Van 2 tot 4 jaar	2868
2004	Brussels Hoofdstedelijk Gewest	Van 5 tot 9 jaar	3041
2004	Brussels Hoofdstedelijk Gewest	Van 10 tot 19 jaar	3342
2004	Brussels Hoofdstedelijk Gewest	20 jaar en meer	3641
2005	Vlaams Gewest	Minder dan 2 jaar	2217
2005	Vlaams Gewest	Van 2 tot 4 jaar	2458
2005	Vlaams Gewest	Van 5 tot 9 jaar	2601
2005	Vlaams Gewest	Van 10 tot 19 jaar	2822
2005	Vlaams Gewest	20 jaar en meer	3119
2005	Waals Gewest	Minder dan 2 jaar	2187
2005	Waals Gewest	Van 2 tot 4 jaar	2326
2005	Waals Gewest	Van 5 tot 9 jaar	2518
2005	Waals Gewest	Van 10 tot 19 jaar	2744
2005	Waals Gewest	20 jaar en meer	2975
2005	Brussels Hoofdstedelijk Gewest	Minder dan 2 jaar	2528
2005	Brussels Hoofdstedelijk Gewest	Van 2 tot 4 jaar	3041
2005	Brussels Hoofdstedelijk Gewest	Van 5 tot 9 jaar	3081
2005	Brussels Hoofdstedelijk Gewest	Van 10 tot 19 jaar	3410
2005	Brussels Hoofdstedelijk Gewest	20 jaar en meer	3716
2006	Vlaams Gewest	Minder dan 2 jaar	2338
2006	Vlaams Gewest	Van 2 tot 4 jaar	2567
2006	Vlaams Gewest	Van 5 tot 9 jaar	2698
2006	Vlaams Gewest	Van 10 tot 19 jaar	2886
2006	Vlaams Gewest	20 jaar en meer	3135
2006	Waals Gewest	Minder dan 2 jaar	2233
2006	Waals Gewest	Van 2 tot 4 jaar	2392
2006	Waals Gewest	Van 5 tot 9 jaar	2508
2006	Waals Gewest	Van 10 tot 19 jaar	2715
2006	Waals Gewest	20 jaar en meer	2917
2006	Brussels Hoofdstedelijk Gewest	Minder dan 2 jaar	2768
2006	Brussels Hoofdstedelijk Gewest	Van 2 tot 4 jaar	3000
2006	Brussels Hoofdstedelijk Gewest	Van 5 tot 9 jaar	3137
2006	Brussels Hoofdstedelijk Gewest	Van 10 tot 19 jaar	3502
2006	Brussels Hoofdstedelijk Gewest	20 jaar en meer	3692
2007	Vlaams Gewest	Minder dan 2 jaar	2448
2007	Vlaams Gewest	Van 2 tot 4 jaar	2672
2007	Vlaams Gewest	Van 5 tot 9 jaar	2820
2007	Vlaams Gewest	Van 10 tot 19 jaar	3085
2007	Vlaams Gewest	20 jaar en meer	3329
2007	Waals Gewest	Minder dan 2 jaar	2243
2007	Waals Gewest	Van 2 tot 4 jaar	2475
2007	Waals Gewest	Van 5 tot 9 jaar	2668
2007	Waals Gewest	Van 10 tot 19 jaar	2825
2007	Waals Gewest	20 jaar en meer	3092
2007	Brussels Hoofdstedelijk Gewest	Minder dan 2 jaar	2770
2007	Brussels Hoofdstedelijk Gewest	Van 2 tot 4 jaar	3092
2007	Brussels Hoofdstedelijk Gewest	Van 5 tot 9 jaar	3372
2007	Brussels Hoofdstedelijk Gewest	Van 10 tot 19 jaar	3567
2007	Brussels Hoofdstedelijk Gewest	20 jaar en meer	3840
2008	Vlaams Gewest	Minder dan 2 jaar	2480
2008	Vlaams Gewest	Van 2 tot 4 jaar	2689
2008	Vlaams Gewest	Van 5 tot 9 jaar	2900
2008	Vlaams Gewest	Van 10 tot 19 jaar	3114
2008	Vlaams Gewest	20 jaar en meer	3349
2008	Waals Gewest	Minder dan 2 jaar	2384
2008	Waals Gewest	Van 2 tot 4 jaar	2541
2008	Waals Gewest	Van 5 tot 9 jaar	2689
2008	Waals Gewest	Van 10 tot 19 jaar	2912
2008	Waals Gewest	20 jaar en meer	3126
2008	Brussels Hoofdstedelijk Gewest	Minder dan 2 jaar	2931
2008	Brussels Hoofdstedelijk Gewest	Van 2 tot 4 jaar	3164
2008	Brussels Hoofdstedelijk Gewest	Van 5 tot 9 jaar	3319
2008	Brussels Hoofdstedelijk Gewest	Van 10 tot 19 jaar	3695
2008	Brussels Hoofdstedelijk Gewest	20 jaar en meer	3896
2009	Vlaams Gewest	Minder dan 2 jaar	2553
2009	Vlaams Gewest	Van 2 tot 4 jaar	2770
2009	Vlaams Gewest	Van 5 tot 9 jaar	3015
2009	Vlaams Gewest	Van 10 tot 19 jaar	3241
2009	Vlaams Gewest	20 jaar en meer	3495
2009	Waals Gewest	Minder dan 2 jaar	2394
2009	Waals Gewest	Van 2 tot 4 jaar	2581
2009	Waals Gewest	Van 5 tot 9 jaar	2792
2009	Waals Gewest	Van 10 tot 19 jaar	3016
2009	Waals Gewest	20 jaar en meer	3262
2009	Brussels Hoofdstedelijk Gewest	Minder dan 2 jaar	2967
2009	Brussels Hoofdstedelijk Gewest	Van 2 tot 4 jaar	3218
2009	Brussels Hoofdstedelijk Gewest	Van 5 tot 9 jaar	3483
2009	Brussels Hoofdstedelijk Gewest	Van 10 tot 19 jaar	3798
2009	Brussels Hoofdstedelijk Gewest	20 jaar en meer	4107
2010	Vlaams Gewest	Minder dan 2 jaar	2586
2010	Vlaams Gewest	Van 2 tot 4 jaar	2853
2010	Vlaams Gewest	Van 5 tot 9 jaar	3059
2010	Vlaams Gewest	Van 10 tot 19 jaar	3328
2010	Vlaams Gewest	20 jaar en meer	3614
2010	Waals Gewest	Minder dan 2 jaar	2467
2010	Waals Gewest	Van 2 tot 4 jaar	2655
2010	Waals Gewest	Van 5 tot 9 jaar	2894
2010	Waals Gewest	Van 10 tot 19 jaar	3132
2010	Waals Gewest	20 jaar en meer	3404
2010	Brussels Hoofdstedelijk Gewest	Minder dan 2 jaar	3014
2010	Brussels Hoofdstedelijk Gewest	Van 2 tot 4 jaar	3284
2010	Brussels Hoofdstedelijk Gewest	Van 5 tot 9 jaar	3554
2010	Brussels Hoofdstedelijk Gewest	Van 10 tot 19 jaar	3891
2010	Brussels Hoofdstedelijk Gewest	20 jaar en meer	4216
2011	Vlaams Gewest	Minder dan 2 jaar	2670
2011	Vlaams Gewest	Van 2 tot 4 jaar	2965
2011	Vlaams Gewest	Van 5 tot 9 jaar	3176
2011	Vlaams Gewest	Van 10 tot 19 jaar	3417
2011	Vlaams Gewest	20 jaar en meer	3692
2011	Waals Gewest	Minder dan 2 jaar	2530
2011	Waals Gewest	Van 2 tot 4 jaar	2766
2011	Waals Gewest	Van 5 tot 9 jaar	3002
2011	Waals Gewest	Van 10 tot 19 jaar	3268
2011	Waals Gewest	20 jaar en meer	3521
2011	Brussels Hoofdstedelijk Gewest	Minder dan 2 jaar	3111
2011	Brussels Hoofdstedelijk Gewest	Van 2 tot 4 jaar	3421
2011	Brussels Hoofdstedelijk Gewest	Van 5 tot 9 jaar	3725
2011	Brussels Hoofdstedelijk Gewest	Van 10 tot 19 jaar	4052
2011	Brussels Hoofdstedelijk Gewest	20 jaar en meer	4406
2012	Vlaams Gewest	Minder dan 2 jaar	2696
2012	Vlaams Gewest	Van 2 tot 4 jaar	3009
2012	Vlaams Gewest	Van 5 tot 9 jaar	3245
2012	Vlaams Gewest	Van 10 tot 19 jaar	3526
2012	Vlaams Gewest	20 jaar en meer	3828
2012	Waals Gewest	Minder dan 2 jaar	2549
2012	Waals Gewest	Van 2 tot 4 jaar	2800
2012	Waals Gewest	Van 5 tot 9 jaar	3056
2012	Waals Gewest	Van 10 tot 19 jaar	3339
2012	Waals Gewest	20 jaar en meer	3641
2012	Brussels Hoofdstedelijk Gewest	Minder dan 2 jaar	3141
2012	Brussels Hoofdstedelijk Gewest	Van 2 tot 4 jaar	3476
2012	Brussels Hoofdstedelijk Gewest	Van 5 tot 9 jaar	3783
2012	Brussels Hoofdstedelijk Gewest	Van 10 tot 19 jaar	4135
2012	Brussels Hoofdstedelijk Gewest	20 jaar en meer	4502
2013	Vlaams Gewest	Minder dan 2 jaar	2715
2013	Vlaams Gewest	Van 2 tot 4 jaar	3028
2013	Vlaams Gewest	Van 5 tot 9 jaar	3289
2013	Vlaams Gewest	Van 10 tot 19 jaar	3577
2013	Vlaams Gewest	20 jaar en meer	3895
2013	Waals Gewest	Minder dan 2 jaar	2582
2013	Waals Gewest	Van 2 tot 4 jaar	2842
2013	Waals Gewest	Van 5 tot 9 jaar	3110
2013	Waals Gewest	Van 10 tot 19 jaar	3381
2013	Waals Gewest	20 jaar en meer	3694
2013	Brussels Hoofdstedelijk Gewest	Minder dan 2 jaar	3164
2013	Brussels Hoofdstedelijk Gewest	Van 2 tot 4 jaar	3501
2013	Brussels Hoofdstedelijk Gewest	Van 5 tot 9 jaar	3814
2013	Brussels Hoofdstedelijk Gewest	Van 10 tot 19 jaar	4178
2013	Brussels Hoofdstedelijk Gewest	20 jaar en meer	4538
2014	Vlaams Gewest	Minder dan 2 jaar	2795
2014	Vlaams Gewest	Van 2 tot 4 jaar	3127
2014	Vlaams Gewest	Van 5 tot 9 jaar	3387
2014	Vlaams Gewest	Van 10 tot 19 jaar	3682
2014	Vlaams Gewest	20 jaar en meer	4009
2014	Waals Gewest	Minder dan 2 jaar	2626
2014	Waals Gewest	Van 2 tot 4 jaar	2894
2014	Waals Gewest	Van 5 tot 9 jaar	3153
2014	Waals Gewest	Van 10 tot 19 jaar	3423
2014	Waals Gewest	20 jaar en meer	3772
2014	Brussels Hoofdstedelijk Gewest	Minder dan 2 jaar	3184
2014	Brussels Hoofdstedelijk Gewest	Van 2 tot 4 jaar	3532
2014	Brussels Hoofdstedelijk Gewest	Van 5 tot 9 jaar	3864
2014	Brussels Hoofdstedelijk Gewest	Van 10 tot 19 jaar	4232
2014	Brussels Hoofdstedelijk Gewest	20 jaar en meer	4577
2015	Vlaams Gewest	Minder dan 2 jaar	2842
2015	Vlaams Gewest	Van 2 tot 4 jaar	3182
2015	Vlaams Gewest	Van 5 tot 9 jaar	3478
2015	Vlaams Gewest	Van 10 tot 19 jaar	3804
2015	Vlaams Gewest	20 jaar en meer	4147
2015	Waals Gewest	Minder dan 2 jaar	2656
2015	Waals Gewest	Van 2 tot 4 jaar	2927
2015	Waals Gewest	Van 5 tot 9 jaar	3194
2015	Waals Gewest	Van 10 tot 19 jaar	3505
2015	Waals Gewest	20 jaar en meer	3861
2015	Brussels Hoofdstedelijk Gewest	Minder dan 2 jaar	3239
2015	Brussels Hoofdstedelijk Gewest	Van 2 tot 4 jaar	3603
2015	Brussels Hoofdstedelijk Gewest	Van 5 tot 9 jaar	3998
2015	Brussels Hoofdstedelijk Gewest	Van 10 tot 19 jaar	4371
2015	Brussels Hoofdstedelijk Gewest	20 jaar en meer	4747
2016	Vlaams Gewest	Minder dan 2 jaar	2846
2016	Vlaams Gewest	Van 2 tot 4 jaar	3200
2016	Vlaams Gewest	Van 5 tot 9 jaar	3501
2016	Vlaams Gewest	Van 10 tot 19 jaar	3840
2016	Vlaams Gewest	20 jaar en meer	4210
2016	Waals Gewest	Minder dan 2 jaar	2694
2016	Waals Gewest	Van 2 tot 4 jaar	2967
2016	Waals Gewest	Van 5 tot 9 jaar	3251
2016	Waals Gewest	Van 10 tot 19 jaar	3556
2016	Waals Gewest	20 jaar en meer	3912
2016	Brussels Hoofdstedelijk Gewest	Minder dan 2 jaar	3304
2016	Brussels Hoofdstedelijk Gewest	Van 2 tot 4 jaar	3699
2016	Brussels Hoofdstedelijk Gewest	Van 5 tot 9 jaar	4143
2016	Brussels Hoofdstedelijk Gewest	Van 10 tot 19 jaar	4512
2016	Brussels Hoofdstedelijk Gewest	20 jaar en meer	4890
2017	Vlaams Gewest	Minder dan 2 jaar	2909
2017	Vlaams Gewest	Van 2 tot 4 jaar	3218
2017	Vlaams Gewest	Van 5 tot 9 jaar	3510
2017	Vlaams Gewest	Van 10 tot 19 jaar	3850
2017	Vlaams Gewest	20 jaar en meer	4231
2017	Waals Gewest	Minder dan 2 jaar	2710
2017	Waals Gewest	Van 2 tot 4 jaar	2991
2017	Waals Gewest	Van 5 tot 9 jaar	3310
2017	Waals Gewest	Van 10 tot 19 jaar	3597
2017	Waals Gewest	20 jaar en meer	3944
2017	Brussels Hoofdstedelijk Gewest	Minder dan 2 jaar	3335
2017	Brussels Hoofdstedelijk Gewest	Van 2 tot 4 jaar	3812
2017	Brussels Hoofdstedelijk Gewest	Van 5 tot 9 jaar	4184
2017	Brussels Hoofdstedelijk Gewest	Van 10 tot 19 jaar	4553
2017	Brussels Hoofdstedelijk Gewest	20 jaar en meer	5006
2018	Vlaams Gewest	Minder dan 2 jaar	2935
2018	Vlaams Gewest	Van 2 tot 4 jaar	3268
2018	Vlaams Gewest	Van 5 tot 9 jaar	3629
2018	Vlaams Gewest	Van 10 tot 19 jaar	4001
2018	Vlaams Gewest	20 jaar en meer	4366
2018	Waals Gewest	Minder dan 2 jaar	2854
2018	Waals Gewest	Van 2 tot 4 jaar	3181
2018	Waals Gewest	Van 5 tot 9 jaar	3471
2018	Waals Gewest	Van 10 tot 19 jaar	3790
2018	Waals Gewest	20 jaar en meer	4108
2018	Brussels Hoofdstedelijk Gewest	Minder dan 2 jaar	3343
2018	Brussels Hoofdstedelijk Gewest	Van 2 tot 4 jaar	3851
2018	Brussels Hoofdstedelijk Gewest	Van 5 tot 9 jaar	4244
2018	Brussels Hoofdstedelijk Gewest	Van 10 tot 19 jaar	4609
2018	Brussels Hoofdstedelijk Gewest	20 jaar en meer	5016
2019	Vlaams Gewest	Minder dan 2 jaar	3077
2019	Vlaams Gewest	Van 2 tot 4 jaar	3457
2019	Vlaams Gewest	Van 5 tot 9 jaar	3776
2019	Vlaams Gewest	Van 10 tot 19 jaar	4237
2019	Vlaams Gewest	20 jaar en meer	4613
2019	Waals Gewest	Minder dan 2 jaar	2860
2019	Waals Gewest	Van 2 tot 4 jaar	3330
2019	Waals Gewest	Van 5 tot 9 jaar	3616
2019	Waals Gewest	Van 10 tot 19 jaar	3837
2019	Waals Gewest	20 jaar en meer	4187
2019	Brussels Hoofdstedelijk Gewest	Minder dan 2 jaar	3541
2019	Brussels Hoofdstedelijk Gewest	Van 2 tot 4 jaar	3999
2019	Brussels Hoofdstedelijk Gewest	Van 5 tot 9 jaar	4418
2019	Brussels Hoofdstedelijk Gewest	Van 10 tot 19 jaar	4943
2019	Brussels Hoofdstedelijk Gewest	20 jaar en meer	5407
2020	Vlaams Gewest	Minder dan 2 jaar	3179
2020	Vlaams Gewest	Van 2 tot 4 jaar	3521
2020	Vlaams Gewest	Van 5 tot 9 jaar	3804
2020	Vlaams Gewest	Van 10 tot 19 jaar	4308
2020	Vlaams Gewest	20 jaar en meer	4642
2020	Waals Gewest	Minder dan 2 jaar	2940
2020	Waals Gewest	Van 2 tot 4 jaar	3374
2020	Waals Gewest	Van 5 tot 9 jaar	3628
2020	Waals Gewest	Van 10 tot 19 jaar	3901
2020	Waals Gewest	20 jaar en meer	4286
2020	Brussels Hoofdstedelijk Gewest	Minder dan 2 jaar	3658
2020	Brussels Hoofdstedelijk Gewest	Van 2 tot 4 jaar	4048
2020	Brussels Hoofdstedelijk Gewest	Van 5 tot 9 jaar	4606
2020	Brussels Hoofdstedelijk Gewest	Van 10 tot 19 jaar	5125
2020	Brussels Hoofdstedelijk Gewest	20 jaar en meer	5478

## Sheet: Sex
			Jaar	1999	2000	2001	2002	2003	2004	2005	2006	2007	2008	2009	2010	2011	2012	2013	2014	2015	2016	2017	2018	2019	2020
	Geslacht	Gewest
Gemiddeld bruto maandloon	Vrouwen	Vlaams Gewest		1823	1889	2011	2064	2072	2226	2246	2371	2478	2568	2688	2767	2894	2959	3031	3149	3194	3234	3312	3433	3573	3739
		Waals Gewest		1861	1936	2033	2107	2089	2229	2305	2386	2406	2546	2629	2739	2874	2962	2997	3082	3136	3196	3248	3322	3450	3573
		Brussels Hoofdstedelijk Gewest		2137	2210	2377	2453	2461	2726	2800	2876	2998	3108	3174	3269	3393	3516	3570	3670	3766	3893	3969	4001	4198	4383
	Mannen	Vlaams Gewest		2303	2370	2469	2496	2642	2709	2747	2808	2891	2981	3065	3146	3203	3273	3312	3441	3492	3504	3567	3683	3775	3780
		Waals Gewest		2188	2247	2339	2374	2467	2544	2620	2620	2679	2791	2850	2953	3024	3087	3134	3203	3204	3267	3329	3418	3495	3551
		Brussels Hoofdstedelijk Gewest		2683	2685	2858	2909	3018	3234	3300	3351	3381	3509	3644	3712	3837	3919	3940	4026	4079	4202	4284	4290	4481	4631
		Ratio F:M	Vlaams Gewest	0.791576	0.797046	0.8145	0.826923	0.784254	0.821705	0.817619	0.844373	0.857143	0.861456	0.876998	0.87953	0.903528	0.904064	0.915157	0.915141	0.914662	0.922945	0.928511	0.932121	0.94649	0.989153
			Waals Gewest	0.850548	0.861593	0.869175	0.887532	0.846777	0.876179	0.879771	0.910687	0.898096	0.912218	0.922456	0.927531	0.950397	0.959508	0.956286	0.962223	0.978777	0.978268	0.975668	0.971913	0.987124	1.0062
			Brussels Hoofdstedelijk Gewest	0.796496	0.823091	0.8317	0.843245	0.815441	0.842919	0.848485	0.858251	0.88672	0.885722	0.871021	0.880657	0.884285	0.897168	0.906091	0.911575	0.923266	0.926464	0.926471	0.932634	0.936844	0.946448

## Sheet: Final
Original
Jaar	Gewest	Anciënniteit	Gemiddeld bruto maandloon
2018	Vlaams Gewest	Minder dan 2 jaar	2935
2018	Vlaams Gewest	Van 2 tot 4 jaar	3268
2018	Vlaams Gewest	Van 5 tot 9 jaar	3629
2018	Vlaams Gewest	Van 10 tot 19 jaar	4001
2018	Vlaams Gewest	20 jaar en meer	4366
2018	Waals Gewest	Minder dan 2 jaar	2854
2018	Waals Gewest	Van 2 tot 4 jaar	3181
2018	Waals Gewest	Van 5 tot 9 jaar	3471
2018	Waals Gewest	Van 10 tot 19 jaar	3790
2018	Waals Gewest	20 jaar en meer	4108
2018	Brussels Hoofdstedelijk Gewest	Minder dan 2 jaar	3343
2018	Brussels Hoofdstedelijk Gewest	Van 2 tot 4 jaar	3851
2018	Brussels Hoofdstedelijk Gewest	Van 5 tot 9 jaar	4244
2018	Brussels Hoofdstedelijk Gewest	Van 10 tot 19 jaar	4609
2018	Brussels Hoofdstedelijk Gewest	20 jaar en meer	5016
Calculate averages
Jaar	Gewest	Anciënniteit	Gemiddeld bruto maandloon
2018	Vlaams Gewest	Van 2 tot 9 jaar	3448.5
2018	Vlaams Gewest	Van 10 tot 19 jaar	4001
2018	Vlaams Gewest	20 jaar en meer	4366
2018	Waals Gewest	Van 2 tot 9 jaar	3326
2018	Waals Gewest	Van 10 tot 19 jaar	3790
2018	Waals Gewest	20 jaar en meer	4108
2018	Brussels Hoofdstedelijk Gewest	Van 2 tot 9 jaar	4047.5
2018	Brussels Hoofdstedelijk Gewest	Van 10 tot 19 jaar	4609
2018	Brussels Hoofdstedelijk Gewest	20 jaar en meer	5016
Adjusting for sex
Geslacht	Jaar	Gewest	Anciënniteit	Gemiddeld bruto maandloon	Per day
Vrouwen	2018	Vlaams Gewest	Van 2 tot 9 jaar	3320.3	176.299
	2018	Vlaams Gewest	Van 10 tot 19 jaar	3851.7	204.515
	2018	Vlaams Gewest	20 jaar en meer	4212.42	223.668
	2018	Brussels Hoofdstedelijk Gewest	Van 2 tot 9 jaar	3902.3	207.202
	2018	Brussels Hoofdstedelijk Gewest	Van 10 tot 19 jaar	4442.9	235.906
	2018	Brussels Hoofdstedelijk Gewest	20 jaar en meer	4827.9	256.349
	2018	Waals Gewest	Van 2 tot 9 jaar	3272.81	173.778
	2018	Waals Gewest	Van 10 tot 19 jaar	3732.79	198.201
	2018	Waals Gewest	20 jaar en meer	4050.01	215.045
Mannen	2018	Vlaams Gewest	Van 2 tot 9 jaar	3577.7	189.966
	2018	Vlaams Gewest	Van 10 tot 19 jaar	4150.3	220.37
	2018	Vlaams Gewest	20 jaar en meer	4519.58	239.978
	2018	Brussels Hoofdstedelijk Gewest	Van 2 tot 9 jaar	4192.2	222.595
	2018	Brussels Hoofdstedelijk Gewest	Van 10 tot 19 jaar	4775.1	253.545
	2018	Brussels Hoofdstedelijk Gewest	20 jaar en meer	5204.1	276.324
	2018	Waals Gewest	Van 2 tot 9 jaar	3379.19	179.426
	2018	Waals Gewest	Van 10 tot 19 jaar	3847.21	204.277
	2018	Waals Gewest	20 jaar en meer	4165.99	221.203
