# Supplementary material for: Multimorbidity and the indirect cost of productivity loss from health-related work absenteeism in Belgium
Source: Eur J Public Health. 2025 Oct 8;35(6):1129–36. doi: 10.1093/eurpub/ckaf063 (PMC12707494; doi:10.1093/eurpub/ckaf063)
Supplement: ckaf063_Supplementary_Data [file ckaf063_supplementary_data.zip › ejph-2024-08-om-0514-File009.xlsx]

## Sheet: Days-single
	GLM output
	Estimate	Std. Error	t value	p value	0.025	0.975
(Intercept)	2.73232	0.5216	5.23834	1.76135e-07	1.70949	3.75515
algy1	-0.311653	0.208428	-1.49526	0.134978	-0.72037	0.0970635
arthro1	0.251966	0.196753	1.28062	0.20045	-0.133857	0.637789
canc1	0.197871	0.363396	0.544504	0.586145	-0.514732	0.910473
cvd1	0.139094	0.389273	0.357318	0.720885	-0.624252	0.902441
depr1	0.71451	0.191388	3.73332	0.000193372	0.339208	1.08981
diab1	0.395611	0.291818	1.35568	0.175329	-0.17663	0.967852
dorso1	-0.0270841	0.161267	-0.167945	0.866641	-0.343322	0.289153
fatig1	0.128184	0.219714	0.583411	0.559671	-0.302665	0.559032
genit1	-0.705547	0.305483	-2.30961	0.0209944	-1.30459	-0.106508
hypt1	-0.375035	0.235762	-1.59073	0.111802	-0.837354	0.0872841
parox1	0.0444245	0.164921	0.269369	0.787669	-0.278977	0.367827
stoma1	-0.721535	0.24644	-2.92783	0.00344547	-1.20479	-0.238278
hc_01	0.00234957	0.00534325	0.439727	0.660175	-0.00812829	0.0128274
edu3	0.387148	0.23117	1.67473	0.0941173	-0.0661659	0.840461
edu4	0.159278	0.251797	0.632563	0.527079	-0.334485	0.653041
Tot_all_costs22	3.73185e-05	7.18998e-06	5.19035	2.27505e-07	2.32193e-05	5.14177e-05
NS_1	0.0376165	0.00979028	3.84223	0.000125083	0.0184183	0.0568148
QL_2	-2.56792	0.317114	-8.09779	8.80798e-16	-3.18977	-1.94608
num	0.17949	0.0864684	2.07579	0.0380201	0.00992933	0.34905

## Sheet: Days-dyad
	GLM output
	Estimate	Std. Error	t value	p value	0.025	0.975
(Intercept)	2.61868	0.528196	4.95778	7.63308e-07	1.5829	3.65445
algy1	0.00505642	0.246737	0.0204932	0.983652	-0.478785	0.488898
arthro1	0.159483	0.277352	0.575019	0.565333	-0.384394	0.70336
canc1	0.142062	0.372389	0.381487	0.702876	-0.588179	0.872303
cvd1	-0.43934	0.391555	-1.12204	0.261959	-1.20716	0.328485
depr1	0.484596	0.302526	1.60183	0.109325	-0.108646	1.07784
diab1	0.0993614	0.398514	0.24933	0.803127	-0.682109	0.880832
dorso1	0.175356	0.182405	0.961356	0.336471	-0.182333	0.533044
fatig1	0.643311	0.316089	2.03522	0.0419394	0.0234722	1.26315
genit1	-0.540493	0.273774	-1.97423	0.0484709	-1.07735	-0.00363313
hypt1	-0.122787	0.217964	-0.563336	0.573259	-0.550206	0.304632
parox1	-0.0977167	0.218742	-0.446721	0.655117	-0.526661	0.331228
stoma1	-0.449166	0.386812	-1.1612	0.245677	-1.20769	0.309357
hc_01	0.000938537	0.00558295	0.168108	0.866513	-0.0100094	0.0118865
edu3	0.428062	0.246447	1.73694	0.0825276	-0.0552099	0.911334
edu4	0.193788	0.25496	0.760074	0.447286	-0.306178	0.693755
Tot_all_costs22	3.4778e-05	7.52432e-06	4.62208	4.00216e-06	2.00231e-05	4.95329e-05
NS_1	0.0386945	0.00953869	4.05659	5.13988e-05	0.0199895	0.0573995
QL_2	-2.63418	0.31423	-8.38299	8.7094e-17	-3.25038	-2.01799
num	0.204335	0.0810603	2.52078	0.0117745	0.0453787	0.363291
algy1:depr1	-0.105518	0.306289	-0.344505	0.730497	-0.70614	0.495103
algy1:dorso1	-0.813583	0.257855	-3.15519	0.00162396	-1.31923	-0.307939
algy1:parox1	0.533761	0.33019	1.61653	0.106113	-0.113728	1.18125
arthro1:cvd1	1.05276	0.644283	1.634	0.102391	-0.210655	2.31617
arthro1:diab1	-0.956353	0.516688	-1.85093	0.0643036	-1.96956	0.0568525
arthro1:dorso1	0.336106	0.342879	0.980249	0.327063	-0.336266	1.00848
arthro1:hypt1	-0.383345	0.337184	-1.1369	0.255693	-1.04455	0.277859
arthro1:parox1	-0.563454	0.306912	-1.83588	0.0665003	-1.1653	0.0383895
canc1:parox1	0.915501	0.53008	1.7271	0.0842794	-0.123965	1.95497
cvd1:diab1	0.510597	0.596648	0.855776	0.392208	-0.659406	1.6806
cvd1:stoma1	0.0145363	0.740266	0.0196366	0.984335	-1.4371	1.46617
depr1:dorso1	0.255743	0.320728	0.797384	0.425308	-0.373191	0.884678
depr1:fatig1	0.191717	0.328258	0.584042	0.559247	-0.451985	0.835419
depr1:parox1	0.166527	0.331081	0.50298	0.615025	-0.482709	0.815763
depr1:stoma1	-0.267159	0.395144	-0.676104	0.49904	-1.04202	0.507704
diab1:genit1	1.02703	0.660728	1.55439	0.120224	-0.268633	2.32269
diab1:stoma1	-0.0687255	0.714159	-0.0962328	0.923344	-1.46916	1.33171
dorso1:fatig1	-0.853862	0.304623	-2.80301	0.00510379	-1.45122	-0.256508
fatig1:stoma1	-0.586527	0.42501	-1.38003	0.167706	-1.41995	0.246901
genit1:hypt1	-0.950514	0.664525	-1.43037	0.152743	-2.25362	0.352594

## Sheet: Costs-single
	GLM output
	Estimate	Std. Error	t value	p value	0.025	0.975
(Intercept)	7.76864	0.512998	15.1436	1.51385e-49	6.76267	8.7746
algy1	-0.299009	0.211022	-1.41696	0.156626	-0.712814	0.114796
arthro1	0.269696	0.19662	1.37166	0.170298	-0.115867	0.655259
canc1	0.204899	0.36417	0.562647	0.573728	-0.509221	0.919019
cvd1	0.14657	0.38669	0.379037	0.704694	-0.611712	0.904851
depr1	0.718387	0.191777	3.74595	0.000183946	0.342322	1.09445
diab1	0.430053	0.28745	1.4961	0.134759	-0.133622	0.993728
dorso1	-0.00406332	0.15998	-0.0253989	0.979739	-0.317778	0.309651
fatig1	0.123197	0.220995	0.557467	0.57726	-0.310163	0.556558
genit1	-0.668782	0.308062	-2.17094	0.0300336	-1.27288	-0.0646881
hypt1	-0.350051	0.2352	-1.48831	0.136799	-0.811267	0.111165
parox1	0.052986	0.166073	0.319052	0.749715	-0.272676	0.378648
stoma1	-0.713751	0.241708	-2.95295	0.00317813	-1.18773	-0.239773
hc_01	0.00969439	0.00524979	1.84662	0.0649248	-0.000600208	0.019989
edu3	0.395816	0.227784	1.73768	0.0823957	-0.0508583	0.84249
edu4	0.182812	0.249288	0.733336	0.463425	-0.306031	0.671655
Tot_all_costs22	3.75949e-05	7.31166e-06	5.14177	2.9416e-07	2.3257e-05	5.19327e-05
NS_1	0.0374441	0.00994942	3.76344	0.00017161	0.0179337	0.0569544
QL_2	-2.58921	0.316518	-8.1803	4.53842e-16	-3.20989	-1.96853
num	0.167654	0.0880582	1.9039	0.0570421	-0.0050236	0.340333

## Sheet: Costs-dyad
	GLM output
	Estimate	Std. Error	t value	p value	0.025	0.975
(Intercept)	7.63475	0.519112	14.7073	6.23993e-47	6.6168	8.65271
algy1	0.0513063	0.24949	0.205644	0.837086	-0.437935	0.540547
arthro1	0.187968	0.275873	0.681355	0.495713	-0.353009	0.728945
canc1	0.147866	0.376394	0.392848	0.694467	-0.590229	0.88596
cvd1	-0.436034	0.396065	-1.10092	0.271044	-1.2127	0.340633
depr1	0.569795	0.288616	1.97423	0.0484711	0.00382939	1.13576
diab1	0.129052	0.397003	0.325065	0.74516	-0.649455	0.907558
dorso1	0.217616	0.182231	1.19417	0.232529	-0.139732	0.574964
fatig1	0.62844	0.316283	1.98696	0.0470419	0.00822131	1.24866
genit1	-0.49745	0.2791	-1.78233	0.0748227	-1.04475	0.0498557
hypt1	-0.0895032	0.218494	-0.409638	0.682109	-0.517961	0.338954
parox1	-0.0714022	0.222809	-0.320464	0.748645	-0.508322	0.365517
stoma1	-0.469277	0.383743	-1.22289	0.221491	-1.22178	0.283229
hc_01	0.00840218	0.00548861	1.53084	0.125942	-0.00236077	0.0191651
edu3	0.426382	0.242756	1.75643	0.0791444	-0.0496523	0.902417
edu4	0.214259	0.252021	0.850163	0.39532	-0.279944	0.708461
Tot_all_costs22	3.51173e-05	7.53421e-06	4.66105	3.31976e-06	2.0343e-05	4.98916e-05
NS_1	0.0384594	0.00960923	4.00234	6.46369e-05	0.0196161	0.0573028
QL_2	-2.64647	0.312672	-8.46405	4.4471e-17	-3.25961	-2.03334
num	0.191173	0.0820418	2.3302	0.019879	0.0302926	0.352054
algy1:depr1	-0.148906	0.309303	-0.481425	0.630259	-0.755438	0.457625
algy1:dorso1	-0.825895	0.262404	-3.14742	0.00166756	-1.34046	-0.311332
algy1:parox1	0.50569	0.33923	1.4907	0.136173	-0.159527	1.17091
arthro1:cvd1	1.01963	0.642077	1.58802	0.112414	-0.239456	2.27872
arthro1:diab1	-0.991948	0.50031	-1.98267	0.0475195	-1.97304	-0.0108594
arthro1:dorso1	0.321471	0.340664	0.94366	0.345439	-0.346558	0.989501
arthro1:hypt1	-0.402441	0.334368	-1.20359	0.228869	-1.05812	0.253242
arthro1:parox1	-0.527763	0.309181	-1.70697	0.0879576	-1.13406	0.0785284
canc1:parox1	0.906929	0.548964	1.65207	0.0986518	-0.169569	1.98343
cvd1:diab1	0.528399	0.598473	0.882912	0.377373	-0.645183	1.70198
cvd1:stoma1	0.0190245	0.735446	0.025868	0.979365	-1.42316	1.46121
depr1:dorso1	0.140977	0.309496	0.455506	0.648787	-0.465932	0.747886
depr1:fatig1	0.201754	0.325345	0.620124	0.535236	-0.436235	0.839743
depr1:parox1	0.14464	0.320384	0.451459	0.6517	-0.483621	0.772901
depr1:stoma1	-0.206969	0.394634	-0.524458	0.600009	-0.980831	0.566893
diab1:genit1	0.987447	0.651897	1.51473	0.129974	-0.290898	2.26579
diab1:stoma1	0.104305	0.690044	0.151157	0.879865	-1.24884	1.45745
dorso1:fatig1	-0.813827	0.303116	-2.68487	0.00730609	-1.40823	-0.219429
fatig1:stoma1	-0.629768	0.418383	-1.50524	0.132395	-1.4502	0.190665
genit1:hypt1	-0.905959	0.6503	-1.39314	0.163707	-2.18117	0.369254
