# Supplementary material for: Multimorbidity and the indirect cost of productivity loss from health-related work absenteeism in Belgium
Source: Eur J Public Health. 2025 Oct 8;35(6):1129–36. doi: 10.1093/eurpub/ckaf063 (PMC12707494; doi:10.1093/eurpub/ckaf063)
Supplement: ckaf063_Supplementary_Data [file ckaf063_supplementary_data.zip › ejph-2024-08-om-0514-File010.xlsx]

## Sheet: Table
			Overall			0 chronic diseases			1 chronic disease			2 chronic diseases			3 chronic diseases			≥ 4 chronic diseases
			%	Mean days of absence	95%CI	%	Mean days of absence	95%CI	%	Mean days of absence	95%CI	%	Mean days of absence	95%CI	%	Mean days of absence	95%CI	%	Mean days of absence	95%CI
	All		1	17.4719	[15.6 - 19.3]	0.364203	5.5	[2.3 - 8.8]	0.275386	6.76705	[2.9 - 10.7]	0.167	14.823	[10.0 - 19.6]	0.0913252	24.0343	[17.8 - 30.2]	0.102	36.2014	[30.4 - 42.0]
	Age, mean [95%CI]		42.4 [41.9-43.0]			39.6 [38.8-40.3]			42.4 [41.4-43.5]			44.4 [43.2-45.5]			45.1 [43.5-46.6]			46.9 [45.5-48.4]
		15–34 years	0.29423	17.6895	[14.0 - 21.4]	0.392279	5.75142	[0.7 - 10.8]	0.294229	6.98455	[1.1 - 12.9]	0.207818	15.0405	[8.1 - 21.9]	0.226504	24.2518	[15.8 - 32.7]	0.152946	36.4189	[28.3 - 44.5]
		35–44 years	0.25396	15.6011	[11.9 - 19.3]	0.258623	3.66308	[0.0 - 9.0]	0.260092	4.89621	[0.0 - 10.8]	0.296288	12.9522	[6.2 - 19.7]	0.209578	22.1635	[13.9 - 30.5]	0.190025	34.3306	[26.4 - 42.2]
		45–64 years	0.45181	19.1253	[16.4 - 21.9]	0.349098	7.18725	[2.5 - 11.9]	0.445679	8.42039	[3.3 - 13.5]	0.495894	16.4764	[10.5 - 22.4]	0.563918	25.6876	[18.2 - 33.2]	0.657029	37.8548	[30.9 - 44.8]
	Sex
		Male	0.519	16.1006	[13.4 - 18.8]	0.549683	4.16252	[0.1 - 8.2]	0.526826	5.39566	[0.6 - 10.2]	0.487493	13.4516	[7.7 - 19.2]	0.503493	22.6629	[15.3 - 30.0]	0.443892	34.8301	[27.9 - 41.8]
		Female	0.4807	18.8433	[16.2 - 21.5]	0.450317	6.90531	[2.6 - 11.3]	0.473174	8.13844	[3.3 - 13.0]	0.512507	16.1944	[10.4 - 22.0]	0.496507	25.4057	[18.2 - 32.6]	0.556108	37.5728	[30.8 - 44.4]
	Household education
		Lower secondary or under	0.083699	16.752	[11.3 - 22.2]	0.0829861	4.81396	[0.0 - 12.3]	0.0808731	6.04709	[0.0 - 14.1]	0.0722072	14.1031	[5.4 - 22.9]	0.0860643	23.3144	[13.4 - 33.2]	0.105841	35.4815	[25.9 - 45.0]
		Higher secondary	0.317349	19.2697	[16.1 - 22.5]	0.303062	7.33167	[2.5 - 12.2]	0.307925	8.56481	[3.1 - 14.0]	0.34681	16.6208	[10.3 - 23.0]	0.331338	25.8321	[17.9 - 33.7]	0.3313	37.9992	[30.5 - 45.5]
		Higher	0.598952	16.3941	[14.0 - 18.8]	0.613952	4.45611	[0.5 - 8.4]	0.611202	5.68925	[1.1 - 10.3]	0.580982	13.7452	[8.1 - 19.4]	0.582598	22.9565	[15.6 - 30.4]	0.562859	35.1236	[28.1 - 42.1]
	Household income
		< 1500	0.29704	18.0679	[15.0 - 21.2]	0.322143	6.12984	[1.4 - 10.8]	0.253421	7.36298	[2.0 - 12.8]	0.269903	15.419	[9.1 - 21.8]	0.295764	24.6302	[16.8 - 32.5]	0.36172	36.7974	[29.5 - 44.1]
		1501-2500	0.28264	17.8855	[14.4 - 21.4]	0.267517	5.94748	[0.8 - 11.1]	0.274665	7.18061	[1.4 - 13.0]	0.296887	15.2366	[8.6 - 21.9]	0.303158	24.4479	[16.3 - 32.6]	0.318533	36.615	[28.9 - 44.4]
		> 2500	0.42032	16.4625	[12.8 - 20.1]	0.41034	4.52443	[0 - 9.8]	0.471914	5.75757	[0.0 - 11.6]	0.43321	13.8135	[7.1 - 20.5]	0.401078	23.0248	[14.8 - 31.3]	0.319748	35.192	[27.2 - 43.2]
	Region
		Flanders	0.61494	17.2425	[14.2 - 20.2]	0.552598	5.30449	[0.6 - 10.0]	0.67291	6.53762	[1.4 - 11.7]	0.659285	14.5936	[8.5 - 20.7]	0.631621	23.8049	[16.0 - 31.6]	0.594634	35.972	[28.6 - 43.3]
		Brussels	0.090097	16.7136	[12.9 - 20.5]	0.116479	4.77553	[0.0 - 10.1]	0.075531	6.00866	[0.0 - 12.1]	0.0724912	14.0646	[7.1 - 21.1]	0.0770398	23.2759	[14.9 - 31.7]	0.0741205	35.4431	[27.4 - 43.5]
		Wallonia	0.294963	18.4598	[15.1 - 21.8]	0.330923	6.52173	[1.5 - 11.5]	0.251559	7.75487	[2.1 - 13.4]	0.268224	15.8109	[9.3 - 22.3]	0.291339	25.0221	[17.0 - 33.0]	0.331246	37.1893	[29.7 - 44.7]
