# Supplementary material for: Multimorbidity and the indirect cost of productivity loss from health-related work absenteeism in Belgium
Source: Eur J Public Health. 2025 Oct 8;35(6):1129–36. doi: 10.1093/eurpub/ckaf063 (PMC12707494; doi:10.1093/eurpub/ckaf063)
Supplement: ckaf063_Supplementary_Data [file ckaf063_supplementary_data.zip › ejph-2024-08-om-0514-File011.xlsx]

## Sheet: Singles
Prevalence of single conditions
Single condition	Prevalence rate	Lower CI	Upper CI
Dorsopathies	28.146	26.1213	30.1708
Allergy	19.8361	18.1768	21.4955
Arthropathies	13.2346	11.7648	14.7044
High cholesterol	12.0857	10.6741	13.4973
Paroxysmal disorders	11.8227	10.5085	13.1369
Hypertension	11.154	9.84071	12.4674
Respiratory disease	6.1478	5.16875	7.12686
Chronic fatigue	6.03593	5.03666	7.0352
Thyroid problems	5.28521	4.41962	6.15081
Depression	5.22087	4.21099	6.23074
Genitourinary problems	3.78899	3.02095	4.55702
Stomach ulcer	3.26339	2.46564	4.06113
Skin disease	3.25432	2.55942	3.94922
Bowel disorder	2.83459	2.09153	3.57764
Cardiovascular disease	2.82511	2.08431	3.56592
Diabetes	2.47822	1.83841	3.11802
Eye disease	1.41979	0.911639	1.92794
Cancer	1.22771	0.773229	1.68219
Osteoporosis	0.984782	0.572064	1.3975
Gallstones	0.695626	0.379785	1.01147
Kidney disease	0.687279	0.380781	0.993776
Cirrhosis liver	0.620512	0.328685	0.912339
Stroke	0.256406	0.0652986	0.447512
Hip fracture	0.0363013	0	0.0871041
Parkinson	0.0346717	0	0.0831351

## Sheet: Dyads
Prevalence of dyads
Dyad	Prevalence rate	Lower CI	Upper CI
Arthropathies_Dorsopathies	9.04947	7.78468	10.3143
Allergy_Dorsopathies	8.26368	7.10252	9.42485
Dorsopathies_Paroxysmal disorders	5.30333	4.38364	6.22303
Dorsopathies_High cholesterol	5.08697	4.09354	6.0804
Dorsopathies_Hypertension	4.20221	3.3752	5.02923
High cholesterol_Hypertension	3.6572	2.92366	4.39074
Dorsopathies_Chronic fatigue	3.64775	2.83468	4.46082
Allergy_Paroxysmal disorders	3.53251	2.79641	4.26861
Allergy_Arthropathies	3.49376	2.7852	4.20232
Arthropathies_Hypertension	3.1177	2.43167	3.80373
Allergy_Respiratory disease	3.03334	2.29732	3.76937
Depression_Dorsopathies	2.91945	2.09395	3.74496
Arthropathies_High cholesterol	2.86557	2.14585	3.58529
Allergy_High cholesterol	2.73208	2.04881	3.41536
Respiratory disease_Dorsopathies	2.60719	1.96006	3.25432
Allergy_Hypertension	2.19687	1.61966	2.77408
Arthropathies_Paroxysmal disorders	2.11994	1.60533	2.63454
Dorsopathies_Thyroid problems	2.05055	1.47148	2.62961
Chronic fatigue_Paroxysmal disorders	1.99305	1.48452	2.50157
Allergy_Chronic fatigue	1.94466	1.37265	2.51668
Arthropathies_Chronic fatigue	1.79085	1.27014	2.31157
High cholesterol_Paroxysmal disorders	1.73914	1.22366	2.25462
Hypertension_Paroxysmal disorders	1.72526	1.23877	2.21176
Dorsopathies_Genitourinary problems	1.71061	1.20872	2.21249
Depression_Chronic fatigue	1.67596	1.17468	2.17723
Bowel disorder_Dorsopathies	1.58603	0.959397	2.21266
Depression_Paroxysmal disorders	1.56688	1.07787	2.05588
Allergy_Depression	1.5519	1.04442	2.05937
Allergy_Skin disease	1.47358	1.02592	1.92123
Dorsopathies_Skin disease	1.45658	0.956809	1.95635
Dorsopathies_Stomach ulcer	1.45592	0.972716	1.93912
Allergy_Thyroid problems	1.26793	0.813032	1.72283
Allergy_Genitourinary problems	1.25076	0.779159	1.72237
Arthropathies_Depression	1.20325	0.820538	1.58597
Chronic fatigue_Hypertension	1.14902	0.762745	1.53529
Diabetes_High cholesterol	1.14515	0.663518	1.62678
Respiratory disease_High cholesterol	1.13518	0.761057	1.50931
Chronic fatigue_High cholesterol	1.13287	0.73091	1.53484
Arthropathies_Respiratory disease	1.10526	0.75237	1.45814
Respiratory disease_Paroxysmal disorders	1.09957	0.698089	1.50106
Allergy_Stomach ulcer	1.08805	0.688635	1.48746
Arthropathies_Thyroid problems	1.06726	0.618259	1.51627
Diabetes_Hypertension	1.06457	0.626528	1.50262
Cardiovascular disease_Dorsopathies	1.05191	0.666011	1.4378
Genitourinary problems_Paroxysmal disorders	1.02456	0.660474	1.38866
Cardiovascular disease_High cholesterol	1.00272	0.547569	1.45787
Cardiovascular disease_Hypertension	1.00024	0.605111	1.39536
Paroxysmal disorders_Thyroid problems	0.957567	0.568479	1.34666
Allergy_Bowel disorder	0.946195	0.584412	1.30798
Depression_Hypertension	0.935556	0.584367	1.28674
Bowel disorder_Chronic fatigue	0.935341	0.53208	1.3386
Depression_High cholesterol	0.92652	0.587933	1.26511
Chronic fatigue_Genitourinary problems	0.86525	0.485515	1.24499
Respiratory disease_Hypertension	0.856348	0.561202	1.15149
Hypertension_Thyroid problems	0.847187	0.506018	1.18836
Arthropathies_Cardiovascular disease	0.81602	0.456044	1.176
High cholesterol_Thyroid problems	0.763081	0.461364	1.0648
Depression_Genitourinary problems	0.757929	0.433734	1.08212
Arthropathies_Skin disease	0.752719	0.39391	1.11153
Paroxysmal disorders_Stomach ulcer	0.735808	0.428033	1.04358
Arthropathies_Bowel disorder	0.732957	0.361922	1.10399
Arthropathies_Genitourinary problems	0.732793	0.436336	1.02925
Arthropathies_Stomach ulcer	0.724714	0.428521	1.02091
Respiratory disease_Chronic fatigue	0.689077	0.404163	0.97399
Genitourinary problems_High cholesterol	0.6723	0.393229	0.951371
Allergy_Cardiovascular disease	0.667868	0.328607	1.00713
Dorsopathies_Osteoporosis	0.604685	0.26853	0.94084
Chronic fatigue_Stomach ulcer	0.604532	0.292564	0.9165
Chronic fatigue_Thyroid problems	0.588907	0.299691	0.878122
Cancer_Dorsopathies	0.58363	0.274349	0.892912
Bowel disorder_Paroxysmal disorders	0.582266	0.34352	0.821013
Dorsopathies_Eye disease	0.573338	0.281311	0.865365
Respiratory disease_Genitourinary problems	0.563965	0.223131	0.904799
Diabetes_Dorsopathies	0.563679	0.30264	0.824717
High cholesterol_Skin disease	0.544908	0.275244	0.814572
Allergy_Eye disease	0.541764	0.188985	0.894543
Allergy_Diabetes	0.541105	0.206211	0.875999
Arthropathies_Osteoporosis	0.541021	0.218728	0.863313
Hypertension_Skin disease	0.533381	0.224309	0.842452
Respiratory disease_Depression	0.522879	0.238413	0.807346
Depression_Stomach ulcer	0.516095	0.278314	0.753875
Paroxysmal disorders_Skin disease	0.507388	0.274518	0.740258
Genitourinary problems_Hypertension	0.500113	0.267686	0.732539
High cholesterol_Stomach ulcer	0.498295	0.248682	0.747909
Eye disease_High cholesterol	0.494828	0.149014	0.840642
Bowel disorder_Hypertension	0.491394	0.2165	0.766289
Chronic fatigue_Skin disease	0.485029	0.221281	0.748776
Depression_Thyroid problems	0.47183	0.212319	0.73134
Genitourinary problems_Thyroid problems	0.468227	0.19779	0.738664
Arthropathies_Diabetes	0.43573	0.221694	0.649766
Hypertension_Stomach ulcer	0.415981	0.200012	0.631949
Respiratory disease_Stomach ulcer	0.415468	0.116267	0.714669
Diabetes_Paroxysmal disorders	0.413817	0.163371	0.664264
Cardiovascular disease_Paroxysmal disorders	0.410626	0.152405	0.668847
Bowel disorder_Depression	0.407676	0.187314	0.628038
Bowel disorder_Genitourinary problems	0.392795	0.156402	0.629187
Respiratory disease_Skin disease	0.388575	0.172288	0.604862
Respiratory disease_Cardiovascular disease	0.366835	0.144013	0.589658
Cancer_Paroxysmal disorders	0.365922	0.139149	0.592694
Cancer_Chronic fatigue	0.359717	0.130093	0.589341
Eye disease_Hypertension	0.35919	0.0358462	0.682534
Bowel disorder_High cholesterol	0.347488	0.176288	0.518688
Bowel disorder_Stomach ulcer	0.346517	0.124232	0.568801
Depression_Skin disease	0.340853	0.137897	0.543809
Hypertension_Cirrhosis liver	0.333074	0.095454	0.570694
Stomach ulcer_Thyroid problems	0.331224	0.107445	0.555003
Arthropathies_Eye disease	0.325236	0.107644	0.542828
Arthropathies_Cancer	0.322954	0.106361	0.539547
Allergy_Cirrhosis liver	0.314622	0.109682	0.519562
Cardiovascular disease_Depression	0.31	0.0789394	0.541061
Dorsopathies_Kidney disease	0.295642	0.0754458	0.515839
Cancer_High cholesterol	0.295419	0.0707248	0.520112
Kidney disease_Paroxysmal disorders	0.292885	0.0891011	0.496669
Genitourinary problems_Kidney disease	0.285967	0.0844567	0.487477
Allergy_Osteoporosis	0.28399	0.0633786	0.504601
Cardiovascular disease_Stomach ulcer	0.280472	0.0905797	0.470365
Diabetes_Stomach ulcer	0.277445	0.0826711	0.472219
Cirrhosis liver_Paroxysmal disorders	0.271336	0.0764924	0.46618
Genitourinary problems_Skin disease	0.26552	0.0959687	0.435072
Allergy_Cancer	0.264104	0.059292	0.468915
Bowel disorder_Thyroid problems	0.263698	0.0661632	0.461234
Bowel disorder_Skin disease	0.258829	0.0830297	0.434629
Hypertension_Kidney disease	0.250697	0.0592268	0.442167
Hypertension_Osteoporosis	0.243986	-0.00447292	0.492444
High cholesterol_Osteoporosis	0.2424	0.0774261	0.407375
Diabetes_Eye disease	0.240466	0	0.546009
Allergy_Kidney disease	0.238962	0.0327278	0.445197
Allergy_Gallstones	0.236963	0.0422114	0.431715
Cardiovascular disease_Chronic fatigue	0.232852	0.0524853	0.413218
Skin disease_Stomach ulcer	0.22883	0.0498936	0.407767
Genitourinary problems_Stomach ulcer	0.228403	0.0417537	0.415052
Dorsopathies_Cirrhosis liver	0.225046	0.0496539	0.400438
Chronic fatigue_Cirrhosis liver	0.224356	0.0420808	0.406631
Diabetes_Chronic fatigue	0.201538	0.0671535	0.335923
Cancer_Skin disease	0.199972	0	0.406654
Arthropathies_Kidney disease	0.196619	0.0331695	0.360069
Genitourinary problems_Cirrhosis liver	0.195798	0.0350118	0.356585
Chronic fatigue_Kidney disease	0.193587	0.0248309	0.362342
Respiratory disease_Thyroid problems	0.191511	0.0317765	0.351246
Bowel disorder_Respiratory disease	0.189518	0.0344583	0.344577
Arthropathies_Cirrhosis liver	0.18669	0.017353	0.356028
Cardiovascular disease_Genitourinary problems	0.183752	0	0.381028
Diabetes_Thyroid problems	0.182554	0.0362003	0.328908
Dorsopathies_Gallstones	0.182437	0.0338067	0.331067
High cholesterol_Kidney disease	0.179443	-0.00304728	0.361934
Respiratory disease_Diabetes	0.178927	0.0413924	0.316462
High cholesterol_Stroke	0.17489	0.00404666	0.345732
Cancer_Cardiovascular disease	0.17106	0	0.378154
Cardiovascular disease_Skin disease	0.166521	0.0181146	0.314927
Respiratory disease_Eye disease	0.164589	0.0066772	0.322501
Depression_Osteoporosis	0.16374	0.0013115	0.326169
Gallstones_High cholesterol	0.160825	0.0390953	0.282555
Gallstones_Paroxysmal disorders	0.157875	0.0448289	0.27092
Cardiovascular disease_Thyroid problems	0.157445	0.0103412	0.304549
Cardiovascular disease_Eye disease	0.153455	-0.0034587	0.310368
Skin disease_Thyroid problems	0.15008	0.0142414	0.285918
Hypertension_Stroke	0.148497	0	0.311342
Bowel disorder_Cirrhosis liver	0.148476	0.00240188	0.29455
Kidney disease_Thyroid problems	0.147232	0.00287213	0.291591
Eye disease_Paroxysmal disorders	0.145422	0.00551569	0.285329
Cancer_Depression	0.140335	0.00563356	0.275036
Eye disease_Chronic fatigue	0.139342	-0.00283366	0.281518
Depression_Kidney disease	0.133271	0	0.292476
Osteoporosis_Thyroid problems	0.133232	0	0.281971
Osteoporosis_Paroxysmal disorders	0.132318	0.00827356	0.256362
Cardiovascular disease_Diabetes	0.131381	0.0177346	0.245027
Bowel disorder_Osteoporosis	0.127215	0	0.282081
Respiratory disease_Kidney disease	0.121882	0	0.264027
Bowel disorder_Kidney disease	0.120208	0	0.258913
Arthropathies_Gallstones	0.118361	0.00524531	0.231477
Cancer_Genitourinary problems	0.114928	0.011587	0.218268
Bowel disorder_Cancer	0.114486	0.0183998	0.210572
Depression_Cirrhosis liver	0.111951	0	0.234607
Diabetes_Genitourinary problems	0.110642	0.000486005	0.220799
Osteoporosis_Skin disease	0.110168	0	0.323453
Depression_Diabetes	0.107601	0.0205046	0.194697
Cirrhosis liver_Thyroid problems	0.106021	0	0.235943
High cholesterol_Cirrhosis liver	0.10207	0.0123847	0.191756
Cardiovascular disease_Kidney disease	0.10202	0	0.243563
Cardiovascular disease_Osteoporosis	0.101904	0.0106886	0.193118
Bowel disorder_Diabetes	0.0998825	0.0112154	0.18855
Gallstones_Hypertension	0.0942483	0.0015543	0.186942
Kidney disease_Cirrhosis liver	0.0913997	0	0.218124
Cancer_Hypertension	0.0895367	-0.000547311	0.179621
Arthropathies_Stroke	0.0894628	0	0.191324
Cancer_Diabetes	0.0886147	0	0.192771
Cirrhosis liver_Osteoporosis	0.0884985	0	0.198718
Gallstones_Skin disease	0.0867974	0	0.256788
Bowel disorder_Gallstones	0.0819023	0	0.179375
Depression_Eye disease	0.0809606	-0.00365189	0.165573
Respiratory disease_Osteoporosis	0.0800666	0	0.195183
Dorsopathies_Stroke	0.0781211	0	0.179981
Chronic fatigue_Osteoporosis	0.0756218	0	0.182194
Eye disease_Thyroid problems	0.0743973	0	0.162744
Respiratory disease_Gallstones	0.072978	0	0.163699
Cancer_Kidney disease	0.0728764	0	0.16105
Bowel disorder_Eye disease	0.0696472	-0.00207638	0.141371
Chronic fatigue_Gallstones	0.0657513	-0.00228799	0.133791
Gallstones_Genitourinary problems	0.065255	0	0.143104
Cancer_Respiratory disease	0.0649653	0	0.152448
Diabetes_Cirrhosis liver	0.0647444	0	0.142635
Cirrhosis liver_Stomach ulcer	0.0637196	0	0.141739
Cirrhosis liver_Skin disease	0.0633947	0	0.136509
Cardiovascular disease_Stroke	0.0630574	0	0.150779
Gallstones_Stomach ulcer	0.0620975	0	0.139915
Diabetes_Skin disease	0.0591418	0	0.128806
Cancer_Stomach ulcer	0.05684	0	0.121809
Cancer_Thyroid problems	0.0538112	0	0.118122
Diabetes_Kidney disease	0.0513285	0	0.151855
Diabetes_Stroke	0.0513099	0	0.140955
Kidney disease_Osteoporosis	0.049586	0	0.142663
Osteoporosis_Stomach ulcer	0.0495112	0	0.106066
Eye disease_Osteoporosis	0.0487944	0	0.116682
Allergy_Stroke	0.0474245	0	0.1296
Eye disease_Genitourinary problems	0.0466368	0	0.124261
Eye disease_Stomach ulcer	0.0414223	0	0.107771
Bowel disorder_Cardiovascular disease	0.0409955	0	0.0918588
Eye disease_Skin disease	0.0394105	0	0.116596
Kidney disease_Stomach ulcer	0.0385131	0	0.0999041
Gallstones_Cirrhosis liver	0.0333879	0	0.079956
Genitourinary problems_Osteoporosis	0.031248	0	0.0785246
Eye disease_Stroke	0.0306593	0	0.0907595
Kidney disease_Skin disease	0.0301881	0	0.0893647
Gallstones_Thyroid problems	0.0301267	0	0.0670594
Diabetes_Gallstones	0.0266335	0	0.0591866
Bowel disorder_Stroke	0.0248929	0	0.0736809
Cancer_Stroke	0.0248929	0	0.0736809
Cancer_Osteoporosis	0.0241031	0	0.0577323
Eye disease_Gallstones	0.0238814	0	0.0706983
Depression_Gallstones	0.0233382	0	0.0567069
Cancer_Cirrhosis liver	0.0225228	0	0.0666767
Hypertension_Parkinson	0.0221762	0	0.0656366
High cholesterol_Parkinson	0.0221739	0	0.06563
Depression_Stroke	0.0215242	0	0.0542389
Paroxysmal disorders_Stroke	0.0215242	0	0.0542389
Hip fracture_Hypertension	0.0206985	0	0.0612684
Cardiovascular disease_Gallstones	0.0205151	0	0.0607282
Respiratory disease_Cirrhosis liver	0.0185317	0	0.0548631
Arthropathies_Hip fracture	0.0156028	0	0.0461849
Cardiovascular disease_Hip fracture	0.0156028	0	0.0461849
Depression_Hip fracture	0.0156028	0	0.0461849
Hip fracture_Paroxysmal disorders	0.0156028	0	0.0461849
Hip fracture_Stroke	0.0156028	0	0.0461849
Cardiovascular disease_Cirrhosis liver	0.0146214	0	0.0432848
Chronic fatigue_Parkinson	0.0107918	0	0.03194
Arthropathies_Parkinson	0.0107883	0	0.0319296
Respiratory disease_Parkinson	0.0107883	0	0.0319296
Dorsopathies_Parkinson	0.0107883	0	0.0319296
Respiratory disease_Stroke	0.00592141	0	0.0175318
Chronic fatigue_Stroke	0.00592141	0	0.0175318
Stomach ulcer_Stroke	0.00592141	0	0.0175318
Depression_Parkinson	0.00168545	-0.00161942	0.00499032
