# Supplementary material for: Multimorbidity and the indirect cost of productivity loss from health-related work absenteeism in Belgium
Source: Eur J Public Health. 2025 Oct 8;35(6):1129–36. doi: 10.1093/eurpub/ckaf063 (PMC12707494; doi:10.1093/eurpub/ckaf063)
Supplement: ckaf063_Supplementary_Data [file ckaf063_supplementary_data.zip › ejph-2024-08-om-0514-File012.xlsx]

## Sheet: Singles
	Days lost and indirect costs of single conditions
	Singles	Mean days	Lower CI days	Upper CI days	Mean indirect costs	Lower CI costs	Upper CI costs
1	Allergy	5.30705	3.51124	7.10286	1116.78	739.273	1494.29
2	Arthropathies	9.32459	5.20188	13.4473	1972.21	1100.58	2843.84
3	Cancer	8.83357	2.85693	14.8102	1848.47	598.288	3098.66
4	Cardiovascular disease	8.32933	2.30632	14.3524	1743.74	498.998	2988.48
5	Depression	14.8085	10.1565	19.4604	3089	2129.35	4048.65
6	Diabetes	10.765	4.4058	17.1242	2315.24	962.488	3667.99
7	Dorsopathies	7.05407	4.68535	9.4228	1499.9	993.633	2006.16
8	Chronic fatigue	8.23895	4.88723	11.5907	1703.45	1012.54	2394.36
9	Genitourinary problems	3.57921	1.48092	5.6775	771.575	319.221	1223.93
10	Hypertension	4.98112	3.0299	6.93234	1061.21	650.34	1472.08
11	Paroxysmal disorders	7.57697	5.20382	9.95013	1587.95	1086.89	2089.02
12	Stomach ulcer	3.52244	1.9202	5.12468	737.647	411.772	1063.52

## Sheet: Dyads
	Days lost and indirect costs of dyads
	Dyads	Mean days	Lower CI days	Upper CI days	Mean indirect costs	Lower CI costs	Upper CI costs
1	Allergy_Arthropathies	10.7942	2.97753	18.6108	2390.94	676.85	4105.02
3	Allergy_Cardiovascular disease	5.93094	0.881723	10.9802	1281.05	183.714	2378.4
4	Allergy_Depression	13.4449	3.49024	23.3996	3018.04	819.743	5216.33
5	Allergy_Diabetes	10.1643	2.29712	18.0315	2254.14	518.481	3989.8
6	Allergy_Dorsopathies	4.86125	2.99261	6.7299	1078.36	665.441	1491.27
7	Allergy_Chronic fatigue	17.5111	6.09064	28.9315	3714.18	1274.25	6154.11
8	Allergy_Genitourinary problems	5.36035	1.88294	8.83777	1204.75	416.167	1993.32
9	Allergy_Hypertension	8.13956	3.58192	12.6972	1811.61	795.962	2827.25
10	Allergy_Paroxysmal disorders	14.2331	4.7148	23.7513	3058.75	969.095	5148.4
11	Allergy_Stomach ulcer	5.87295	1.18688	10.559	1239.17	252.879	2225.46
13	Arthropathies_Cardiovascular disease	19.8334	0	47.7691	4071.36	0	9702.14
14	Arthropathies_Depression	17.4361	5.38779	29.4845	4015.55	1325.35	6705.74
15	Arthropathies_Diabetes	4.55834	0.0290528	9.08762	958.374	27.7408	1889.01
16	Arthropathies_Dorsopathies	17.9109	7.06912	28.7528	3894.12	1541.48	6246.75
17	Arthropathies_Chronic fatigue	20.4352	5.7357	35.1347	4258.08	1184.39	7331.77
18	Arthropathies_Genitourinary problems	6.25547	1.99574	10.5152	1381.17	444.715	2317.62
19	Arthropathies_Hypertension	6.47415	1.36764	11.5807	1388.79	312.273	2465.31
20	Arthropathies_Paroxysmal disorders	5.54435	1.85854	9.23015	1247.59	428.914	2066.27
21	Arthropathies_Stomach ulcer	6.85367	0.938609	12.7687	1420.63	205.801	2635.46
26	Cancer_Chronic fatigue	20.0823	1.90416	38.2605	4090.7	380.809	7800.6
29	Cancer_Paroxysmal disorders	23.9104	5.50341	42.3173	5031.93	961.542	9102.32
31	Cardiovascular disease_Depression	9.58043	0.798181	18.3627	2151.51	207.639	4095.39
32	Cardiovascular disease_Diabetes	10.86	1.26636	20.4536	2348.62	285.994	4411.25
33	Cardiovascular disease_Dorsopathies	7.03208	1.25521	12.8089	1512.85	259.582	2766.11
34	Cardiovascular disease_Chronic fatigue	11.2283	0.741875	21.7147	2281.46	143.042	4419.88
35	Cardiovascular disease_Genitourinary problems	3.43712	0.616635	6.2576	740.024	132.831	1347.22
36	Cardiovascular disease_Hypertension	5.21918	0.919457	9.5189	1112.79	188.655	2036.93
37	Cardiovascular disease_Paroxysmal disorders	5.35168	0.980804	9.72255	1133.12	193.251	2072.99
38	Cardiovascular disease_Stomach ulcer	3.82094	0	9.3145	775.789	0	1897.07
39	Depression_Diabetes	16.4188	1.102	31.7355	3785.8	356.718	7214.89
40	Depression_Dorsopathies	22.8777	12.3739	33.3814	4762.62	2617.77	6907.48
41	Depression_Chronic fatigue	34.2638	10.9485	57.5792	7632.38	2492.74	12772
42	Depression_Genitourinary problems	8.65874	2.15603	15.1614	2023.35	541.079	3505.63
43	Depression_Hypertension	13.1481	4.72912	21.567	3042.57	1194.76	4890.38
44	Depression_Paroxysmal disorders	15.9247	4.79525	27.0542	3580.29	1160.94	5999.65
45	Depression_Stomach ulcer	7.2626	1.12621	13.399	1692.08	306.209	3077.96
46	Diabetes_Dorsopathies	12.0514	2.21365	21.8892	2662	496.949	4827.06
47	Diabetes_Chronic fatigue	19.2428	1.18601	37.2997	4014.46	232.565	7796.36
48	Diabetes_Genitourinary problems	16.4506	0	33.3571	3495.45	0	7053
49	Diabetes_Hypertension	8.94452	1.15524	16.7338	1958.07	263.754	3652.39
50	Diabetes_Paroxysmal disorders	9.17159	1.54815	16.795	1993.84	331.446	3656.23
51	Diabetes_Stomach ulcer	6.02512	0	14.8261	1486.6	0	3584.96
52	Dorsopathies_Chronic fatigue	8.83986	4.33458	13.3451	1943.79	930.137	2957.44
53	Dorsopathies_Genitourinary problems	6.35555	2.66257	10.0485	1422.73	582.08	2263.38
54	Dorsopathies_Hypertension	9.65075	5.34674	13.9548	2139.4	1191.82	3086.97
55	Dorsopathies_Paroxysmal disorders	9.89575	5.48109	14.3104	2178.48	1206.3	3150.65
56	Dorsopathies_Stomach ulcer	6.96332	1.37675	12.5499	1463.38	303.842	2622.92
57	Chronic fatigue_Genitourinary problems	10.1481	2.2043	18.0919	2145.56	451.898	3839.23
58	Chronic fatigue_Hypertension	15.4096	5.44698	25.3722	3226.34	1137.01	5315.67
59	Chronic fatigue_Paroxysmal disorders	15.8008	5.86836	25.7332	3285.27	1184.38	5386.16
60	Chronic fatigue_Stomach ulcer	6.18474	0.263013	12.1065	1175.63	29.8587	2321.41
61	Genitourinary problems_Hypertension	1.82334	0	4.14274	422.951	0	948.778
62	Genitourinary problems_Paroxysmal disorders	4.83681	1.92886	7.74477	1065.62	412.928	1718.32
63	Genitourinary problems_Stomach ulcer	3.40351	0.401015	6.40601	715.828	89.2451	1342.41
64	Hypertension_Paroxysmal disorders	7.34458	3.47919	11.21	1602.41	749.32	2455.49
65	Hypertension_Stomach ulcer	5.16815	0.824344	9.51195	1076.41	177.361	1975.46
66	Paroxysmal disorders_Stomach ulcer	5.29935	1.35338	9.24532	1096.07	279.727	1912.42
